# Supplementary material for: Evidence for the Nucleo-Apical Shuttling of a Beta-Catenin Like Plasmodium falciparum Armadillo Repeat Containing Protein
Source: PLoS One. 2016 Feb 1;11(2):e0148446. doi: 10.1371/journal.pone.0148446 (PMC4734682; doi:10.1371/journal.pone.0148446)
Supplement: S1 Table — (XLS) [file pone.0148446.s004.xls]

## Sheet: Monomer rPfARO
Monomer
Accession	Description	Score	Coverage	# Proteins
PF3D7_0414900	organism=Plasmodium_falciparum_3D7 | product=armadillo-domain containing rhoptry protein (ARO) | location=Pf3D7_04_v3:665973-668147(+) | length=275 | sequence_SO=chromosome | SO=protein_coding	3107.1	93.09	1
	A2	Sequence	# PSMs	# Proteins
	High	FDKAYDENDVqEFVNLcSSTcEIEKLEDR	1	1
	High	AYDENDVQEFVNLcSSTcEIEK	54	1
	High	AYDENDVQEFVnLcSSTcEIEK	20	1
	High	FDKAYDENDVqEFVnLcSSTcEIEK	3	1
	High	TLQQcPEQDLAEASNVLLLR	59	1
	High	mHPWAADPKTIGALSATQLAILASK	3	1
	High	FDKAYDENDVQEFVNLcSSTcEIEK	4	1
	High	TLQQCPEqDLAEASNVLLLR	5	1
	High	VHAAVVALSFLSVDNVK	50	1
	High	ncIcMFESGALPYLISGMK	26	1
	High	NcIcMFESGALPYLISGMK	35	1
	High	NcIcmFESGALPYLISGMK	24	1
	High	AYDENDVQEFVnLcSSTcEIEKLEDR	16	1
	High	TLQQCPEQDLAEASNVLLLR	4	1
	High	AYDENDVQEFVNLcSSTcEIEKLEDR	34	1
	High	TIGALSATQLAILASK	57	1
	High	ncIcmFESGALPYLISGMK	15	1
	High	FDKAYDENDVQEFVNLcSSTcEIEKLEDR	1	1
	High	LGGITQLVNLLELPSnYDDSQPLYTQLEAIYHLEDFILnDGDEIPEFLEAVK	16	1
	High	NKLQEFGIEGSKTIR	2	1
	High	LGGITQLVNLLELPSNYDDSQPLYTQLEAIYHLEDFILnDGDEIPEFLEAVK	26	1
	High	LGGITQLVNLLELPSnYDDSQPLYTQLEAIYHLEDFILnDGDEIPEFLEAVKnSNSIK	1	1
	High	VHAAVVALSFLSVDnVK	3	1
	High	NCICMFESGALPYLISGMK	3	1
	High	EAnGIAVFINLLKSHELDRVHAAVVALSFLSVDNVK	2	1
	High	LGGITqLVNLLELPSNYDDSqPLYTQLEAIYHLEDFILnDGDEIPEFLEAVK	6	1
	High	EANGIAVFInLLKSHELDRVHAAVVALSFLSVDnVK	1	1
	High	EANGIAVFINLLK	9	1
	High	LGGITQLVNLLELPSNYDDSQPLYTQLEAIYHLEDFILNDGDEIPEFLEAVK	7	1
	High	nCICMFESGALPYLISGMK	1	1
	High	EANGIAVFInLLK	35	1
	High	NSNSIKnLKTLQQcPEQDLAEASNVLLLR	6	1
	High	AYDENDVQEFVNLCSSTcEIEKLEDR	5	1
	High	nLKTLQQcPEQDLAEASNVLLLR	3	1
	High	TLqQcPEQDLAEASnVLLLR	1	1
	High	AYDEnDVQEFVnLcSSTcEIEK	6	1
	High	TLQQcPEqDLAEASNVLLLR	29	1
	High	NKLQEFGIEGSK	14	1
	High	AAcAQTcRNIFVLDK	1	1
	High	LQEFGIEGSKTIR	3	1
	High	NcIcmFESGALPYLISGMKSNIDGMK	2	1
	High	TIGALSATQLAILASKEnEPHYKDAIR	2	1
	High	SNIDGMKAAcAQTcR	2	1
	High	nKLQEFGIEGSK	13	1
	High	MHPWAADPKTIGALSATqLAILASK	3	1
	High	ncIcMFESGALPYLISGMKSNIDGmK	2	1
	High	ncIcMFESGALPYLISGMKSnIDGMK	1	1
	High	TIGALSATQLAILASKENEPHYK	13	1
	High	MHPWAADPKTIGALSATQLAILASKENEPHYK	5	1
	High	AYDENDVqEFVnLcSSTcEIEKLEDR	12	1
	High	DLLYKNKLQEFGIEGSK	2	1
	High	MHPWAADPKTIGALSATQLAILASK	3	1
	High	DAIREANGIAVFINLLK	1	1
	High	TIGALSATqLAILASK	2	1
	High	KLLSFTSNDILR	34	1
	High	nCICmFESGALPYLISGMK	1	1
	High	SHELDRVHAAVVALSFLSVDNVK	8	1
	High	NcICMFESGALPYLISGMK	7	1
	High	FDKAYDENDVQEFVnLcSSTcEIEK	8	1
	High	LLSFTSNDILR	33	1
	High	TIGALSATqLAILASKENEPHYK	9	1
	High	AYDENDVqEFVNLcSSTCEIEK	6	1
	High	LLSFTSnDILR	2	1
	High	NcIcmFESGALPYLISGmK	3	1
	High	KLLSFTSNDILRFDK	1	1
	High	NSNSIKNLKTLQqcPEqDLAEASNVLLLR	5	1
	High	AAcAQTcRnIFVLDK	1	1
	High	AYDENDVQEFVNLcSSTCEIEK	1	1
	High	NCICmFESGALPYLISGmK	1	1
	High	SNIDGmKAAcAQTcR	3	1
	High	SHELDRVHAAVVALSFLSVDnVK	5	1
	High	SNIDGMKAAcAqTcR	4	1
	High	AYDENDVQEFVNLCSSTCEIEKLEDR	1	1
	High	NCICMFESGALPYLISGmK	1	1
	High	EAnGIAVFInLLK	1	1
	High	NcIcMFESGALPYLISGMKSNIDGMK	1	1
	High	NcIcMFESGALPYLISGMKSnIDGMK	3	1
	High	mHPWAADPKTIGALSATqLAILASKENEPHYK	2	1
	High	KLLSFTSnDILR	6	1
	High	LQEFGIEGSK	37	1
	High	TIGALSATQLAILASKENEPHYKDAIR	3	1
	High	MHPWAADPK	3	1
	High	MHPWAADPKTIGALSATQLAILASKEnEPHYK	1	1
	High	mHPWAADPK	2	1
	High	ncICMFESGALPYLISGMK	7	1
	High	TIGALSATqLAILASKEnEPHYK	1	1
	High	NcICmFESGALPYLISGMK	2	1
	High	DLLYKnKLqEFGIEGSK	1	1
	High	LQEFGIEGSKTIRK	2	1
	High	EANGIAVFINLLKSHELDR	1	1
	High	DLLYKnKLQEFGIEGSK	1	1
	High	TIGALSATqLAILASKEnEPHYKDAIR	1	1
	High	AYDEnDVQEFVNLCSSTcEIEKLEDR	2	1
	High	NIFVLDKK	28	1
	High	LqEFGIEGSK	3	1
	High	AAcAQTcR	1	1
	High	EANGIAVFInLLKSHELDR	2	1
	High	EnEPHYKDAIR	1	1
	High	KLLSFTSnDILRFDK	1	1
	High	ENEPHYKDAIR	4	1
	High	nIFVLDKK	2	1
	High	LqEFGIEGSKTIR	1	1
	High	NIFVLDK	2	1
	High	AAcAQTcRNIFVLDKK	1	1
	High	SNIDGmK	2	1

## Sheet: Dimeric rPfARO
Dimer
Accession	Description	Score	Coverage	# Proteins
PF3D7_0414900	organism=Plasmodium_falciparum_3D7 | product=armadillo-domain containing rhoptry protein (ARO) | location=Pf3D7_04_v3:665973-668147(+) | length=275 | sequence_SO=chromosome | SO=protein_coding	287.4	74.18	1
PF3D7_0414900	A2	Sequence	# PSMs	# Proteins
	High	TLQQcPEQDLAEASNVLLLR	4	1
	High	NcIcMFESGALPYLISGMK	2	1
	High	LGGITQLVNLLELPSnYDDSQPLYTQLEAIYHLEDFILnDGDEIPEFLEAVK	3	1
	High	ncIcMFESGALPYLISGMK	4	1
	High	TIGALSATQLAILASK	28	1
	High	SHELDRVHAAVVALSFLSVDNVK	1	1
	High	AYDENDVQEFVNLcSSTcEIEK	1	1
	High	VHAAVVALSFLSVDNVK	3	1
	High	EAnGIAVFINLLK	3	1
	High	AYDENDVQEFVNLcSSTcEIEKLEDR	2	1
	High	EANGIAVFINLLK	2	1
	High	NcIcMFESGALPYLISGmK	1	1
	High	LGGITQLVNLLELPSNYDDSqPLYTQLEAIYHLEDFILNDGDEIPEFLEAVK	2	1
	High	AYDENDVQEFVnLcSSTcEIEKLEDR	1	1
	High	TLqQcPEQDLAEASNVLLLR	6	1
	High	KLLSFTSnDILR	1	1
	High	KLLSFTSNDILR	2	1
	High	NKLQEFGIEGSK	2	1
	High	ncIcMFESGALPYLISGmK	1	1
	High	TIGALSATQLAILASKENEPHYK	2	1
	High	NcIcmFESGALPYLISGmK	1	1
	High	TIGALSATqLAILASK	1	1
	High	ENEPHYKDAIR	1	1
	High	LLSFTSnDILR	1	1
	High	TIGALSATQLAILASKEnEPHYK	1	1
