# Supplementary material for: Evidence for the Nucleo-Apical Shuttling of a Beta-Catenin Like Plasmodium falciparum Armadillo Repeat Containing Protein
Source: PLoS One. 2016 Feb 1;11(2):e0148446. doi: 10.1371/journal.pone.0148446 (PMC4734682; doi:10.1371/journal.pone.0148446)
Supplement: S2 Table — (XLS) [file pone.0148446.s005.xls]

## Sheet: Sheet1
	plasmodB ID	Protein	Score	Coverage	Unique Peptides
Experiment 1	PF3D7_0414900	organism=Plasmodium_falciparum_3D7 | product=armadillo-domain containing rhoptry protein (ARO) | location=Pf3D7_04_v3:665973-668147(+) | length=275 | sequence_SO=chromosome | SO=protein_coding	100.4	56.73	FDKAYDENDVQEFVNLcSSTcEIEK
					TLQQcPEQDLAEASNVLLLR
					FDKAYDENDVQEFVNLcSSTcEIEKLEDR
					AYDENDVQEFVNLcSSTcEIEK
					TIGALSATQLAILASK
					AYDENDVQEFVNLcSSTcEIEKLEDR
					LGGITQLVNLLELPSNYDDSQPLYTQLEAIYHLEDFILNDGDEIPEFLEAVK
					EANGIAVFINLLK
					TIGALSATQLAILASKENEPHYK
					LLSFTSNDILR
					NIFVLDKK
Experiment 2	PF3D7_0414900	organism=Plasmodium_falciparum_3D7 | product=armadillo-domain containing rhoptry protein (ARO) | location=Pf3D7_04_v3:665973-668147(+) | length=275 | sequence_SO=chromosome | SO=protein_coding	53.27	37.45	AYDENDVQEFVNLcSSTcEIEK
					AYDENDVQEFVnLcSSTcEIEKLEDR
					TLQQcPEQDLAEASNVLLLR
					VHAAVVALSFLSVDNVK
					TIGALSATQLAILASK
					AYDENDVQEFVNLcSSTcEIEKLEDR
					EAnGIAVFINLLK
					LLSFTSNDILR
